# Supplementary material for: Genetic architecture of salt tolerance in a Multi-Parent Advanced Generation Inter-Cross (MAGIC) cowpea population
Source: BMC Genomics. 2022 Feb 5;23:100. doi: 10.1186/s12864-022-08332-y (PMC8817504; doi:10.1186/s12864-022-08332-y)
Supplement: Supplementary file 1 — Additional file 1: Table S1. List of the MAGIC lines evaluated for salt tolerance along with their 8 founders (top 8 genotypes on the list), average number of dead plants per plot, the leaf injury score under salt treatment, SPAD chlorophyll under no-salt treatment, SPAD chlorophyll under salt treatment, and relative tolerance index (RTI) for SPAD chlorophyll. Sd represents the standard deviation across 4 replications. RTI was calculated as 100*(Phenotype_Stress/Phenotype_No_Stress). RTI was assessed for each replication and the RTI on the table was the average from each replication. Table S2. List of the MAGIC lines evaluated for salt tolerance along with their 8 founders (top 8 genotypes on the list), fresh leaf biomass under no-salt treatment, fresh leaf biomass under salt treatment, relative tolerance index (RTI) for fresh leaf biomass, fresh stem biomass under no-salt treatment, fresh stem under salt treatment, and relative tolerance index (RTI) for fresh stem biomass. Sd represents the standard deviation across 4 replications. Relative tolerance index (RTI) was calculated as 100*(Phenotype_Stress/Phenotype_No_Stress). RTI was assessed for each replication and the RTI on the table was the average from each replication. Table S3. List of the MAGIC lines evaluated for salt tolerance along with their 8 founders (top 8 genotypes on the list), total fresh above-ground biomass under no-salt treatment, total fresh above-ground biomass under salt treatment, relative tolerance index (RTI) for total fresh above-ground biomass, plant height under no-salt treatment, plant height under salt treatment, and relative tolerance index (RTI) for plant height. Sd represents the standard deviation across 4 replications. Relative tolerance index (RTI) was calculated as 100*(Phenotype_Stress/Phenotype_No_Stress). RTI was assessed for each replication and the RTI on the table was the average from each replication. [file 12864_2022_8332_MOESM1_ESM.xlsx]

## Sheet: TableS1
Table S1. List of the MAGIC lines evaluated for salt tolerance along with their 8 founders (top 8 genotypes on the list), average number of dead plants per plot, the leaf injury score under salt treatment, SPAD chlorophyll under no-salt treatment, SPAD chlorophyll under salt treatment, and relative tolerance index (RTI) for SPAD chlorophyll. Sd represents the standard deviation across 4 replicati…
Plant_ID	Dead	Sd	Score	Sd	NonStressSPADChloro	Sd	StressSPADChloro	Sd	RTI_SPADChloro	Sd
CB27	2.5	0.6	4.5	0.6	31.7	9.2	14.4	4.9	52.1	30.8
IT00K_1263	1	0	3.3	0.5	28.6	7.5	18.7	2.6	67.4	11.6
IT82E_18	2	1.2	4.8	1	33.5	6.7	20.3	7.7	59.1	12.7
IT84S_2049	1	0	4.3	0.5	26	7.7	17.6	4.1	68.8	5.2
IT84S_2246	2.5	0.6	5	1.2	31.5	5.9	13.7	4.3	42.7	6.9
IT89KD_288	3	0	5.8	0.5	39.7	7.9	15.8	0.7	40.9	8.1
IT93K_503_1	1.3	0.5	3.8	0.5	37.3	9	21.9	9.1	56.7	11.5
Suvita_2	2.5	0.6	5	1.2	29.5	12.5	18.7	6	66.2	9.2
MAGIC001	0	0	2	1.2	39.4	2.7	35.6	10.3	89.4	20.8
MAGIC002	1	1.4	3.3	2.2	46.6	4.3	34.3	20.5	71.4	38.9
MAGIC003	0.8	1	2.5	1.9	43.3	12.3	36.9	19.6	80.4	22.6
MAGIC004	1	1.2	3.5	2.4	38.2	5.6	25.3	17.5	62.6	37.8
MAGIC005	1	1.2	3.3	2.6	42.3	8.1	30.8	15.2	69.7	23.2
MAGIC006	0.5	0.6	3	1.8	46.3	4.1	35.3	15	74.7	25.8
MAGIC008	0	0	2	0.8	45.3	3	47.2	1.9	104.5	8.2
MAGIC009	0	0	2.5	0.6	36.7	1.5	36.9	6.3	100.3	14.9
MAGIC010	0.8	1	3	1.8	35.7	6.9	36.6	14.7	99.5	22.6
MAGIC011	2	0	4.5	0.6	34.8	2.5	19.1	3.8	54.6	7.5
MAGIC012	0	0	2	0.8	40.8	7.5	37.9	6.4	93.2	4.2
MAGIC013	1.8	0.5	4.3	0.5	35.8	2.5	22.1	4.3	61.3	8.5
MAGIC015	0.3	0.5	2.8	1.7	37.1	5.8	31.9	13.2	83.4	22.8
MAGIC016	1.3	1	4	1.8	44.7	5.8	29.9	15	64.5	25.5
MAGIC017	1	0	4	0	37.2	2.6	25.7	4.6	68.8	8.2
MAGIC018	1.5	1.7	4.5	2.9	33.3	6.6	16.3	18.1	42.1	46
MAGIC019	0.8	0.5	3.3	1	34.7	1.1	27.6	5.8	79.8	18.5
MAGIC020	1.3	0.5	4	0	36.5	2.7	24	4.4	65.3	8.2
MAGIC021	0.5	0.6	2.5	0.6	41.3	3.6	34.6	5	83.5	6
MAGIC022	1	0	3.3	0.5	39.1	3.3	29.1	5.1	74.1	7.1
MAGIC023	1	0	3.3	0.5	39.9	3.1	30.7	4.8	76.7	6.7
MAGIC024	1.3	1	3.8	1.5	36.7	1.4	15.7	17.6	41.5	46.6
MAGIC025	1.5	1.3	4.3	1.3	34.2	2.4	14.9	7.3	42.6	18.9
MAGIC027	0	0	1.3	1	47.3	4.4	46	4.6	97.3	2.9
MAGIC028	1	0	2.8	0.5	40.8	3.4	32.6	5.4	79.6	7.5
MAGIC029	1.8	0.5	4.5	0.6	35.6	2.3	21.1	4.5	59	8.9
MAGIC030	1.5	1.3	3.5	1.3	36.2	3.6	27.5	11.2	74.2	24.1
MAGIC031	1	0	3.3	0.5	39.5	3.2	30.2	5	76.1	6.9
MAGIC032	0.5	0.6	3	1.2	33.1	4.2	29.1	5.8	87.2	8.9
MAGIC033	1	1.2	3.8	1.5	35.4	4	26.8	3.2	77.2	17.1
MAGIC034	0	0	1.8	0.5	38.7	7.3	34.9	3	93.8	25.6
MAGIC035	2	0	5.5	0.6	32.7	2.1	14	5.9	42.3	16.4
MAGIC036	2	0	5	0	33.7	2.1	17.2	4.5	50.6	11.1
MAGIC037	1.3	1.5	4.3	1.5	35.8	5.7	25.3	11.5	75.9	44.1
MAGIC038	1.8	1.3	4.8	1.3	39.5	9.2	21.1	4.7	57.7	24.9
MAGIC039	1	1.2	3.8	1.5	43.3	6.3	23.8	7.1	57.6	24.8
MAGIC040	0	0	1.3	0.5	37.8	5.3	37	3.4	98.2	5.1
MAGIC041	2	0	5.5	0.6	32.2	2.3	13	5.5	39.8	15.4
MAGIC042	0	0	2.5	0.6	42.2	3.7	35.7	5.2	84.2	6.5
MAGIC043	1.3	1.5	4	1.8	37.7	6.5	25.1	7.1	70.5	30.7
MAGIC044	0.3	0.5	3	0.8	40.4	5.9	37.5	1.8	94.6	16.6
MAGIC045	0	0	2.3	1	39.3	7.3	34.9	1.3	91	16.5
MAGIC046	2.3	0.5	5.3	0.5	34.9	3.1	16.1	1.5	46.7	7.6
MAGIC047	1.5	1.7	4	1.8	38.7	6.6	26.2	10.5	65.7	16.9
MAGIC048	2.8	0.5	6.3	0.5	30.6	2.1	8.5	5.3	27.4	16.1
MAGIC049	0	0	2.3	1	42.6	3.5	36.3	5.4	84.9	7
MAGIC050	1	0	4.5	0.6	39.5	1.6	33.1	3.1	84.1	8.5
MAGIC051	1	0	2.8	0.5	40.6	3.4	32.3	5.3	79.2	7.4
MAGIC052	2	0	4.8	0.5	36.8	6	26.9	1.9	74.8	14.5
MAGIC053	1.5	0.6	4.5	0.6	38.6	7.3	24.1	1.8	63.8	11.6
MAGIC054	0	0	1.8	1	43.2	3.9	37.6	5	86.9	4.6
MAGIC055	0.8	0.5	4	0.8	41.3	3.3	28.1	3.4	68.5	10.9
MAGIC057	1.5	0.6	4.3	0.5	36.2	2.7	22.6	4.4	62.1	8
MAGIC058	0.5	0.6	3.8	1.5	37.2	8.2	23.6	9.5	61.6	12
MAGIC059	0.3	0.5	1.8	1	44	2.7	37.6	10	84.8	17.8
MAGIC060	0.3	0.5	1.8	1	41.6	7.9	32.9	2.5	80.6	11
MAGIC061	0.5	0.6	2.5	0.6	42.6	4.4	31.3	8.5	72.7	14.9
MAGIC062	0	0	1.3	0.5	38.9	0.4	32.1	1.3	82.5	2.9
MAGIC064	0.3	0.5	3.3	1	38.2	3.4	32	6.8	83.2	10.6
MAGIC065	1.8	0.5	4.3	1	43.3	1.2	22.8	4	52.5	8.4
MAGIC066	1.5	0.6	4.3	1	39.5	4	17.7	3.2	44.5	4.2
MAGIC068	2	0	4.5	0.6	35	2.4	19.8	3.9	56.1	7.7
MAGIC069	1.5	0.6	4.5	0.6	44	4.7	34.6	14.9	76.6	26.2
MAGIC070	0.5	0.6	4	0.8	36.7	3.3	29.9	4.3	81.3	6.6
MAGIC072	0	0	2.3	1	34.2	2.4	33.2	3.8	96.9	8.2
MAGIC073	2.5	0.6	5.8	0.5	34.5	3.7	15.6	10.8	43.3	27.5
MAGIC074	3	0	5.8	0.5	37.3	6.3	12.7	12.1	30.8	27.7
MAGIC075	1.8	0.5	4.3	0.5	37.9	2.9	16.1	7.9	42.1	19.7
MAGIC076	1	0	3.8	0.5	36.9	1.7	26.9	2.9	73	6.5
MAGIC077	0.5	0.6	2.8	1.7	38.9	7.5	30.8	8.1	79.9	15.6
MAGIC078	1	1.2	3.3	2.1	37.7	2.5	25.7	8.1	67.3	17.2
MAGIC079	0	0	2.5	0.6	40.3	2.9	36	5.4	89.5	13
MAGIC080	0.8	0.5	2.5	0.6	41.2	3.5	33.7	5.2	81.6	6.8
MAGIC081	1.8	0.5	4.5	0.6	35.2	2.3	20.4	4.5	57.5	9.2
MAGIC082	1.3	0.5	3.8	1	42.5	5	29.3	13	67.6	25.1
MAGIC083	0.3	0.5	3	1.8	46.3	9.4	31.4	9.3	66.8	6.7
MAGIC084	1.3	0.5	4.3	0.5	36.3	2.7	23.3	4.5	63.9	8.5
MAGIC085	1	0	4	0	36.8	2.6	24.8	4.7	67	9.3
MAGIC086	0.5	0.6	2.8	1.5	36.1	1.7	34.9	9.4	95.9	21.8
MAGIC087	1	0	2.8	0.5	40.4	3.4	31.8	5.1	78.4	6.9
MAGIC088	1	0	3.5	0.6	38.2	3	27.3	4.6	71.1	7
MAGIC089	1.3	1	4.3	1	40	6.2	29.8	10.3	73.1	14.8
MAGIC090	1	0	3.8	0.5	37.4	2.8	25.8	4.5	68.7	7.6
MAGIC091	1.3	0.5	4	0	36.7	2.7	24.4	4.5	66.1	8.7
MAGIC092	3	0	6.5	0.6	30.1	1.9	7.1	5.1	23.6	16.9
MAGIC095	0.5	0.6	2.3	1	42.8	6.2	34.7	8.6	80.1	9.1
MAGIC096	0.5	0.6	3	1.2	39.1	4.6	33.3	12	83.3	21.4
MAGIC097	0.3	0.5	2.5	0.6	41.5	3.7	34.8	4.9	83.6	6
MAGIC098	1	1.2	3	1.2	43	3.6	40.5	8.6	93.5	12.1
MAGIC099	0.5	0.6	2.5	0.6	40.6	3.7	33.1	5.7	81.1	8.6
MAGIC100	1	1.2	3.5	1.3	38.6	6.3	27.3	10.6	68.8	16.9
MAGIC101	1.8	0.5	4.8	0.5	35.4	3.9	23.5	4.7	66.1	6.9
MAGIC102	1.3	1	4	0.8	36.7	1.9	25.6	5	69.5	11.4
MAGIC104	0.5	0.6	2.5	0.6	38.9	6.4	36.4	1.3	95.3	14.4
MAGIC105	0	0	2.5	0.6	42.3	6.8	35.4	7.4	83.2	5.2
MAGIC106	2	0	5	0	33.6	2.1	16.2	4.8	47.9	12.5
MAGIC107	2	0	4.8	0.5	34.7	2.4	18.7	3.8	53.6	8
MAGIC109	0.5	0.6	3.3	1.5	39.4	1.8	28	10.5	71	26.1
MAGIC110	2.5	0.6	5.5	1	38.7	3.2	11.4	5.1	28.9	11.3
MAGIC111	2.3	0.5	5.8	1	33.6	3.4	16	4.1	47.1	8.9
MAGIC112	0	0	2.5	0.6	41.6	3.6	35.2	5.2	84.3	7
MAGIC113	1.8	0.5	4.3	0.5	36	2.6	22.4	4.3	61.9	8
MAGIC114	1	0	3.5	0.6	38	3	26.9	4.5	70.4	6.7
MAGIC116	2	0.8	5.8	1	40.1	3.3	19	2.5	47.6	6.6
MAGIC117	0.8	1	4	1.8	47.2	11.3	33.5	3.7	72.7	10.3
MAGIC118	0	0	3.3	1	38.8	4.6	28	14.5	69.8	29.3
MAGIC119	0	0	2.3	0.5	37.9	8.2	40.4	5.3	108.1	10
MAGIC122	1.5	0.6	4.8	1.5	31.9	3	12	5.6	36.5	14.4
MAGIC123	1	0	4	0	37	2.7	25	4.6	67.3	8.6
MAGIC124	0	0	1.8	1	43.1	3.8	37.2	5.3	85.9	5.8
MAGIC125	1.5	0.6	5	0	40.8	10.2	20.5	2.7	51.5	7.9
MAGIC126	1.3	1	3.8	1.5	45.1	11.5	32.4	12.3	70.1	9.8
MAGIC127	1.3	1	3.8	1.5	39.8	4.2	19.4	14.2	46.3	31.3
MAGIC130	1.3	1	3.8	1.5	41.5	2.3	16.8	15.9	39.3	36.7
MAGIC131	1	0	3.3	0.5	39.2	3.3	29.5	5.1	74.8	6.9
MAGIC133	1	0	3.3	0.5	39.7	3.1	30.4	4.9	76.3	6.9
MAGIC134	2.3	0.5	5.5	0.6	39.5	9	18.5	5.2	46.5	5.6
MAGIC135	0.8	0.5	3.5	0.6	38	2.9	26.6	2.8	69.9	4.7
MAGIC136	0	0	1.5	0.6	46.2	4.1	42.8	4.5	92.7	3.5
MAGIC138	2	2.3	5	2.3	42.2	5.4	19.7	9.3	49.2	28.2
MAGIC140	1.3	0.5	4	0	36.5	2.7	23.4	4.4	64	8.4
MAGIC141	2	0	5	0	33.8	2.2	17.7	4.4	52.1	10.6
MAGIC143	0	0	1.8	1	43.9	4.3	38.2	5.4	86.8	5.3
MAGIC144	2	1.8	4.3	1.3	38	5.5	18.7	8.3	52.2	29.4
MAGIC146	1.8	1	5	0.8	43.8	10.9	20.4	1.2	49.3	14.5
MAGIC147	1	0	3.5	0.6	38.3	3	27.6	4.8	71.7	7.5
MAGIC148	0.8	0.5	3.5	1.3	39.1	8.4	29.4	14.4	71.9	21.7
MAGIC149	0.8	0.5	3.8	1	35.6	1.9	29.5	7.5	82.3	18.1
MAGIC150	1	1.2	3.8	1.5	38.2	7.8	23.2	14.1	56.9	25.4
MAGIC151	0.8	1	3	1.4	45.7	5.1	33.1	8.8	71.5	12.1
MAGIC152	0.3	0.5	2.8	1	39.3	4.2	31.1	10.6	77.8	19.2
MAGIC153	0	0	2.5	0.6	41	5.3	38.1	4.9	93.1	4.6
MAGIC154	0.8	0.5	2.8	0.5	41	3.5	33.1	5.6	80.3	7.8
MAGIC155	0	0	2	0.8	37.5	5.4	34.5	3	92.7	6.3
MAGIC157	0	0	2.5	0.6	37.8	7	31.1	3.5	83.3	9.5
MAGIC158	0.8	1	3.8	1.5	36.1	3.4	28.2	12	76.8	28
MAGIC160	1	0.8	3.8	1.3	38	3.7	21.6	4	57.8	15.4
MAGIC162	1	1.2	3.5	1.3	35.6	2.2	31.4	14	89.8	44.3
MAGIC163	0	0	2.5	0.6	41	5.4	36.7	7.1	89.2	11.5
MAGIC166	1.8	0.5	4.5	0.6	35.4	2.3	20.9	4.4	58.8	9
MAGIC169	1	0	3.3	0.5	39	3.4	29	5.2	73.9	7.2
MAGIC170	2	0	5	0	34.3	2.2	18.1	4.6	52.3	10.7
MAGIC171	0	0	2.5	0.6	41.9	3.8	35.4	5.3	84.3	6.5
MAGIC172	0.5	0.6	3.3	1	36.5	2.1	32.5	12.4	88	29.3
MAGIC176	1	0	4	0	39.6	3.6	21	1.2	53.3	4.5
MAGIC177	0.8	1	3.3	1.3	39.2	6.6	35	2.5	92	21.5
MAGIC178	0	0	2.5	0.6	41.1	1.2	35.5	2.6	86.3	4.4
MAGIC179	0.8	1	3.3	1.3	42.3	1.2	27.5	3	65	6.9
MAGIC180	1	1.2	3.8	2.1	42.1	1.5	30.7	5.8	73.2	15.6
MAGIC181	0.5	0.6	2.8	0.5	39.8	1.2	35.4	1.3	89.2	4.3
MAGIC182	1	0	3	0	40.3	3.4	31.4	5.2	77.5	7.1
MAGIC183	0.5	0.6	3	1.2	37.5	4.3	29.6	6.3	78.3	8.1
MAGIC184	0	0	1.5	0.6	45.8	4.2	41.5	5.5	90.5	5.5
MAGIC185	2	0	4.8	0.5	40.8	1.8	25.9	5.4	63.8	15.2
MAGIC187	1	1.2	3.5	1.3	41	4.5	32.4	2.7	79.3	5.9
MAGIC188	1	0.8	4	1.4	39.9	4.9	25.6	1.4	65.1	11.1
MAGIC189	0.3	0.5	4	1.2	39.6	3.1	16.5	1.2	41.7	2.3
MAGIC190	0.3	0.5	3.3	0.5	36.4	1.2	27.6	4.1	76	12.3
MAGIC191	0.5	0.6	3.5	1.7	41	4.3	30.7	7.3	74.1	10.5
MAGIC192	1	0	3.3	0.5	38.9	3.4	28.6	4.8	73.2	6.2
MAGIC193	0	0	2	0.8	43	3.7	36.9	5.4	85.6	6.2
MAGIC194	2.5	0.6	6	0	31	2.1	10.2	6.9	32.2	20.5
MAGIC195	0.5	0.6	3.3	2.1	42.5	2.5	36.6	6.8	86.2	15.8
MAGIC196	1	0	3	0	40.1	3.3	31	4.9	76.9	6.5
MAGIC197	1	0	3.3	0.5	39.4	3.2	29.8	5.3	75.2	7.5
MAGIC198	0.5	0.6	3.8	1.5	38	4.6	24.3	14.3	66.4	39.7
MAGIC199	1.5	0.6	4.5	1.3	43.8	1.5	24.1	8.5	54.7	18.1
MAGIC200	0.5	0.6	2.8	1.5	38.1	7.2	33	14.2	83.6	21.8
MAGIC201	1.3	0.5	4.8	0.5	38.8	2.7	28.4	3	73.2	5.6
MAGIC202	0.3	0.5	3	0.8	34	1.8	30.8	4.7	90.4	10.5
MAGIC203	2.3	0.5	5.5	0.6	31.9	2.4	12.3	5.8	38.3	16.5
MAGIC204	0	0	2.3	1	42.8	3.7	36.8	5.4	85.6	6.4
MAGIC205	1	0	3.8	0.5	37.5	2.9	25.9	4.4	68.8	7.1
MAGIC206	1.3	0.5	4.5	0.6	36	2.7	28.2	5.8	77.8	10.6
MAGIC207	1.3	1	4.5	1.3	34	5.4	17.9	6.3	51.4	10.8
MAGIC208	0	0	0.5	0.6	49.6	5.1	51.5	6	103.6	2.8
MAGIC209	0.5	0.6	4.5	1.3	36.7	3.4	33.3	2.8	90.8	5.4
MAGIC210	1	0	4	0	38.5	2.7	25.5	5.5	67.3	18.8
MAGIC211	1	0	2.8	0.5	40.9	3.4	32.9	5.6	80.2	8
MAGIC212	1.5	0.6	4.8	0.5	39.6	1.8	30.8	8.3	77.5	19.1
MAGIC214	1	1.2	4	1.8	40.8	2.6	30.7	7.7	74.8	15.9
MAGIC216	1.3	1	4.3	1	31.8	2.1	24.2	4.3	76.9	18
MAGIC217	0	0	1.8	1	43.5	3.9	37.9	5.1	86.8	4.9
MAGIC219	0	0	2.5	0.6	38	1.8	39.4	1.6	103.8	7.2
MAGIC220	1	0	3.5	0.6	38.4	3.1	27.9	4.8	72.4	7.1
MAGIC222	1	1.2	3.8	1.5	35	0.2	28.5	3.4	81.4	9.9
MAGIC223	0.3	0.5	2	1.4	39.9	2.8	38.8	2.6	97.6	10.7
MAGIC225	0	0	2.3	1	39	1	31.9	5.9	82.1	17.1
MAGIC226	0	0	2	0.8	40.1	3.3	31.2	6.1	79.1	21.5
MAGIC227	0	0	2.5	0.6	42.4	1.5	36.9	2.5	87.2	8.9
MAGIC229	0	0	2.8	0.5	35.5	4.4	34.4	4.2	99.1	23.9
MAGIC230	0.5	0.6	3	0.8	40.8	0.7	30.9	2.6	75.7	6.8
MAGIC231	1	1.2	4	1.8	40.8	2.2	25.7	16	64.4	42.2
MAGIC234	0.3	0.5	2.8	1	37.6	3	32.5	2.3	86.7	7.1
MAGIC236	0	0	1.3	0.5	42.1	4.4	44	8.6	104	10.7
MAGIC237	0	0	2	0.8	40.1	0.8	33.3	1.5	83.1	3.6
MAGIC238	0	0	2.5	0.6	45.9	1.4	38.1	9.4	83.5	23
MAGIC240	0.3	0.5	2.8	0.5	37.2	3	35.8	4.2	96.8	14.7
MAGIC242	1.3	1	4.8	0.5	42.4	0.7	22.3	2.9	52.5	6.1
MAGIC243	1.3	1	4	1.4	36.5	1.7	24.2	6.1	66.5	17.5
MAGIC244	0.3	0.5	3	0.8	43.6	2.9	25.8	0.9	59.4	5.7
MAGIC245	0	0	1.5	0.6	44.2	4.2	38.6	5.3	87.3	5.1
MAGIC247	0	0	3	0	39.5	0.9	31.8	3.8	80.6	10.2
MAGIC248	0.3	0.5	3	0.8	41.4	3	30.4	6.5	72.9	10.9
MAGIC249	1.3	1	4.8	0.5	37.5	3.7	21.6	8.7	56.3	18
MAGIC259	2.3	1	6	0.8	38.4	1.2	18.3	7	47.9	18.6
MAGIC260	2	0	5.3	0.5	36.5	2.9	14.9	11.8	39.3	29.2
MAGIC262	0.5	0.6	3.8	0.5	40	2.4	23.9	11	58.8	25
MAGIC264	1.8	0.5	4.5	0.6	35.3	5.1	16	5.3	44.5	8.6
MAGIC265	1.8	0.5	4.3	1	36.7	5.9	21.3	7.7	56.7	13.1
MAGIC266	1	0.8	3.5	1.3	41.8	2.3	33.8	4.6	81	9.9
MAGIC270	1.3	1	4.3	1	37.9	2.1	15.5	3.4	40.6	7.3
MAGIC271	1.3	1	4	0.8	36.8	1.2	25.2	5.4	68.3	12.7
MAGIC274	0.8	1	3.8	2.1	39.6	3.1	33.2	13.8	82.6	30.6
MAGIC275	0.3	0.5	3	0.8	34.7	1.1	29.4	5.4	84.7	13.4
MAGIC276	0.5	0.6	3.3	1	35.8	1.6	24.3	14.6	69.5	44.1
MAGIC278	0.5	0.6	3.3	1	37.9	3.2	25.6	7.9	66.7	15.6
MAGIC279	0.8	0.5	3.8	0.5	38.3	1.4	16.2	11.2	41.6	28.1
MAGIC280	1	1.2	3.8	1.5	41.4	4.8	26	16.5	60	33.1
MAGIC282	1.5	0.6	4.5	1.3	35.1	2.5	26.8	4.4	77.2	17.8
MAGIC284	1	1.2	4	1.2	39.1	3.7	19.2	4.3	50.2	15.7
MAGIC287	0.8	0.5	4.3	0.5	35.7	4.2	27.2	11.9	74.1	25.1
MAGIC289	0.8	1	4	1.6	40.3	2	26.1	7.2	64.3	16
MAGIC290	1	0	3.5	0.6	36.4	3.4	27.5	8.7	74.4	17.1
MAGIC296	0.3	0.5	3.3	0.5	34.3	3.6	26.6	6	77.1	11.2
MAGIC297	1	1.2	3.8	1.7	40.6	2.2	21.2	9	53.1	24.6
MAGIC298	2.3	0.5	6	0.8	37.2	3.5	18.1	1.7	48.7	4.7
MAGIC300	0.3	0.5	2.5	0.6	38.2	4.6	28.1	6.7	72.7	9.1
MAGIC301	1.3	0.5	4.3	0.5	39.3	0.7	28.1	5.9	71.6	15.8
MAGIC302	0.3	0.5	2.8	1	39	1.8	37.1	3.1	94.9	5.6
MAGIC305	0.3	0.5	3.5	0.6	36.2	3.9	31.1	3.4	85.9	3.5
MAGIC311	0	0	1.5	0.6	42.4	5.9	45.3	2.8	107.8	10.9
MAGIC336	0	0	1.8	0.5	43.3	2.1	39.2	1.6	90.6	2.4
MAGIC343	0	0	2.5	0.6	36.1	3	38.4	6.3	105.8	9.2

## Sheet: TableS2
Table S2. List of the MAGIC lines evaluated for salt tolerance along with their 8 founders (top 8 genotypes on the list), fresh leaf biomass under no-salt treatment, fresh leaf biomass under salt treatment, relative tolerance index (RTI) for fresh leaf biomass, fresh stem biomass under no-salt treatment, fresh stem under salt treatment, and relative tolerance index (RTI) for fresh stem biomass. S…
Plant_ID	NonStressLeaf	Sd	StressLeaf	Sd	RTI_Leaf	Sd	NonStressStem	Sd	StressStem	Sd	RTI_Stem	Sd
CB27	3.7	0.3	1.8	0.4	48	11.6	2.6	0.2	1.5	0.2	55.1	5.3
IT00K_1263	2.9	0.9	1.5	0.3	57	18.7	2.5	0.8	1.4	0.5	59.6	13.4
IT82E_18	3.3	0.7	1.3	0.9	36.5	19.6	1.8	0.3	0.7	0.2	40.6	4.5
IT84S_2049	2	0.3	1.2	0.6	57.7	27.1	1.7	0.3	1.2	0.3	67.6	4.2
IT84S_2246	2.7	0.1	0.5	0.1	17.9	4.8	1.8	0.3	1	0.3	55.1	20.9
IT89KD_288	2.6	0.8	1	0.2	41	10.6	2.8	0.3	2.2	0.1	77.5	7.7
IT93K_503_1	3.7	0.7	1.9	1.5	47.8	31.7	3	0.5	1.9	0.9	59.2	19.4
Suvita_2	1.4	0.5	0.7	0.1	59	29.7	1.9	0.9	1.3	0.4	69.8	10.5
MAGIC001	4.5	1.2	2.2	0.6	52.3	22.4	4.5	0.9	1.9	1.2	40.9	24.2
MAGIC002	3.7	0.7	2	0.5	55.3	21.5	4	0.4	2.1	0.4	53.9	7
MAGIC003	3.2	1.1	1.7	0.5	55	15.8	3.7	0.5	2	0.7	54.9	11.1
MAGIC004	3.6	0.8	2.2	0.2	64.7	11.9	3.6	0.6	2.1	0.7	59.7	22.8
MAGIC005	5.2	2.3	2	0.4	46.9	25	2.9	0.7	1.6	0.3	58	14.7
MAGIC006	3.9	0.2	2.6	0.4	67.6	10.2	3.8	0.3	2	0.4	53.6	13.7
MAGIC008	2.9	0.3	1.6	0.4	56.3	8.6	2.8	0.5	1.9	0.3	69.8	21.1
MAGIC009	4.2	0.8	2.3	0.5	54.8	9.9	3.8	0.6	1.4	0.3	37.6	9.6
MAGIC010	2.4	0.4	1.6	0.7	63	20.2	2.1	0.2	0.9	0.5	40.1	20.4
MAGIC011	2.7	0.3	1.3	0.5	46.4	16.7	2.5	0.3	1.1	0.4	44.5	14.8
MAGIC012	3.7	0.8	2.6	0.8	69.7	11.5	3.4	0.2	2.3	0.4	67.7	14.5
MAGIC013	3	0.2	1.5	0.5	50.1	15.2	2.8	0.4	1.3	0.3	48.2	10
MAGIC015	3	0.7	1.8	0.6	59.9	20.8	2.9	0.4	1.9	0.5	65.4	16.9
MAGIC016	2.8	1	1.8	0.8	63.2	13	3.8	0.4	1.9	0.3	50.4	11.6
MAGIC017	3.3	0.2	1.9	0.5	55.2	11.8	3.1	0.3	1.6	0.3	50.6	11.1
MAGIC018	3.3	0.9	1.3	1.3	32.8	29	2.4	0.5	1	0.7	38.5	21.4
MAGIC019	3.1	0.3	1.7	0.3	54.6	9.2	3.2	0.3	1.5	0.1	46.6	4.1
MAGIC020	3.2	0.2	1.7	0.5	51.8	13.9	3	0.3	1.5	0.3	51.1	10.2
MAGIC021	4.4	0.5	2.6	0.5	58.9	10.1	4.1	0.2	2.4	0.3	57.8	8.8
MAGIC022	3.8	0.4	2.2	0.6	59.1	13.9	3.6	0.3	1.9	0.3	53	8.3
MAGIC023	4	0.4	2.4	0.6	58.8	12	3.7	0.3	2.1	0.2	56.3	7.2
MAGIC024	3.4	0.8	1.8	0.7	56.6	31.3	3.8	0.8	1.4	0.5	39.1	19.8
MAGIC025	3	0.4	1.4	0.5	46.1	20.2	2.8	0.2	1.2	0.4	41.9	13.9
MAGIC027	5.8	0.5	3.8	0.6	65.1	7.4	5.3	0.3	3.3	0.7	62.6	14.1
MAGIC028	4.2	0.5	2.5	0.5	59	9.8	3.9	0.3	2.2	0.2	56.3	8.1
MAGIC029	2.9	0.3	1.4	0.6	48.5	15.3	2.7	0.3	1.3	0.3	48.2	11.4
MAGIC030	3.5	0.9	1.8	1	46.4	18.9	3.3	0.4	1.4	0.3	43.2	6.6
MAGIC031	3.9	0.5	2.3	0.5	58.6	11.7	3.6	0.3	2	0.3	55.1	9.1
MAGIC032	5.4	1.1	2.7	1	50.6	13.2	4.2	1.5	1.6	0.4	40	8.5
MAGIC033	4.6	0.6	2.6	0.8	58.1	22.8	4.1	0.3	2	0.3	48.5	6.5
MAGIC034	4.7	0.8	1.8	0.6	39.2	9.9	3.4	0.9	2.1	0.5	64.7	24.7
MAGIC035	2.5	0.1	1	0.6	40.8	25.7	2.2	0.2	0.9	0.3	41.8	15.4
MAGIC036	2.6	0.2	1.2	0.6	43.6	19.7	2.3	0.3	1	0.3	43.8	15.6
MAGIC037	4.7	1.4	3.1	0.9	66.5	7.8	4	1.2	2.7	0.9	66.2	5.6
MAGIC038	4.2	1	2.5	0.6	59.4	9.2	3.2	0.8	2.3	0.3	73.5	9.5
MAGIC039	3.8	0.7	1.9	0.4	52.4	15.6	3.4	2.9	2	1.8	59.4	25.4
MAGIC040	3.6	0.8	2.6	0.6	71.3	5.2	3.1	0.7	1.8	0.6	59.7	17
MAGIC041	2.4	0.2	1	0.6	41.5	26.3	2.1	0.2	0.8	0.4	38.9	17.7
MAGIC042	4.6	0.5	2.8	0.6	61.7	11.4	4.2	0.3	2.4	0.4	58.1	10.5
MAGIC043	3.1	1.3	2.2	0.6	75.6	25.8	3.1	1	1.9	0.6	63.7	20.2
MAGIC044	3.8	0.8	2.8	0.4	74.3	10.3	4	0.6	2	0.7	52	24.4
MAGIC045	3.9	0.7	2.3	0.9	62.6	30.7	4.1	1	1.6	0.8	44	31.2
MAGIC046	4.9	1.3	1.6	1.1	39.8	31.9	4.5	1.2	1.4	1.1	35.6	32.8
MAGIC047	5.7	0.6	2.4	1.9	43.8	35.1	4	1.5	1.6	1.1	52.6	46.3
MAGIC048	2.1	0.4	0.6	0.4	34.2	29	1.9	0.2	0.8	0.4	40.3	26.2
MAGIC049	4.6	0.5	2.9	0.6	62.1	11.6	4.3	0.3	2.6	0.3	59.8	10.8
MAGIC050	5.1	1.1	3	1.1	58.4	21.3	5	1.3	2.3	1.2	51.5	34.4
MAGIC051	4.2	0.5	2.5	0.5	58.4	10.4	3.9	0.2	2.1	0.2	54.9	6.6
MAGIC052	6.1	2.4	1.8	0.8	37	24.9	3.6	0.8	1.3	0.9	39.6	32.5
MAGIC053	2.6	0.9	1.9	0.8	71.4	7	2.6	1	1.7	1.1	62.1	25.4
MAGIC054	4.9	0.6	3	0.7	61.1	9.9	4.6	0.4	2.6	0.4	56.8	11.1
MAGIC055	4.2	0.9	2.4	0.3	58.7	13	2.9	1	2.2	0.7	76.7	16.1
MAGIC057	3	0.2	1.6	0.5	51	14.5	2.8	0.4	1.4	0.3	49.8	9.3
MAGIC058	4.1	0.7	1.9	1.3	45.5	28.9	4.2	1.3	1.6	0.8	37.8	16.7
MAGIC059	4.6	0.4	2.2	0.3	48.9	6.6	5.1	1	2.4	0.1	48.5	8.7
MAGIC060	3.7	0.5	2.9	0.3	80.8	17.9	3.5	1.2	1.8	0.4	51.6	9.6
MAGIC061	3.2	1	2.1	0.6	68.1	12	4.2	0.5	2.5	0.4	61.7	18
MAGIC062	3.6	0.7	2.2	0.7	64.1	24.9	3.7	0.6	1.9	0.6	51	14.5
MAGIC064	4.3	0.7	2.8	0.6	66.7	19.8	4.3	1	2.2	0.4	53.5	16.7
MAGIC065	2.5	0.4	1.6	0.2	63.6	3.8	3.6	0.5	2.2	0.2	63.1	12.3
MAGIC066	3.4	0.8	2	1.2	55.6	26.1	3.7	0.4	1.7	1.3	45.7	32.5
MAGIC068	2.8	0.3	1.3	0.5	45.4	15.9	2.6	0.3	1.2	0.3	45.2	12.8
MAGIC069	3.7	0.9	1.6	0.4	45.3	11.4	3.2	1.3	1.7	0.5	58.2	13.2
MAGIC070	5.1	1.5	2.3	1	50.4	29.5	4.3	1.1	2.3	0.9	54	15.3
MAGIC072	3.7	0.8	1.7	0.7	44.2	11.3	3.8	0.8	1.5	0.3	41.1	8.8
MAGIC073	6.7	1.7	0.6	0.4	10	8	5.4	1.9	1.2	0.9	28	25.1
MAGIC074	4.3	0.6	1.4	0.3	33.5	10.6	3.2	0.9	1.6	0.9	50	24.4
MAGIC075	3.6	0.6	1	0.5	28.5	15.5	3.7	0.6	1.1	0.9	30.4	21.5
MAGIC076	3.6	0.4	1.7	0.4	47	9.1	3.3	0.4	1.9	0.6	57.2	22.4
MAGIC077	2.8	1.4	2.2	1.7	71.3	26.6	3.2	0.2	2	0.6	62	16.4
MAGIC078	2.9	1.3	1.6	1.1	48.4	18.1	3	1.1	1.6	1	49.3	16.8
MAGIC079	3.8	1	2.4	0.2	66.5	15.9	4.2	0.4	2.1	0.4	51	9.1
MAGIC080	4.3	0.5	2.6	0.5	59.4	10.2	4	0.2	2.4	0.3	58.5	8.6
MAGIC081	2.8	0.3	1.3	0.5	45.4	14.6	2.6	0.3	1.2	0.3	46.1	13.4
MAGIC082	3.3	0.2	2	1.2	58.2	33.5	2.3	1.3	1.8	1.4	68.6	31.2
MAGIC083	3.7	0.5	1.6	0.7	42.9	15.3	3.7	0.3	1.8	0.6	47.8	13.9
MAGIC084	3.1	0.2	1.6	0.5	51.8	14.9	2.9	0.3	1.4	0.3	49.3	9.5
MAGIC085	3.2	0.2	1.7	0.5	53.1	13	3	0.3	1.5	0.3	51.5	11.3
MAGIC086	2.5	0.4	1.7	0.3	68.2	6.3	3	0.8	1.6	0.6	60.1	33.4
MAGIC087	4.2	0.5	2.5	0.5	58.5	9.1	3.9	0.3	2.1	0.2	55.4	7.3
MAGIC088	3.5	0.3	2.1	0.6	57.7	14.1	3.4	0.3	1.7	0.3	51.8	11.6
MAGIC089	3	1.2	1.4	0.7	45.5	15.3	4.3	1.3	1	0.4	27.5	18.4
MAGIC090	3.4	0.3	1.9	0.5	54.6	12.5	3.2	0.3	1.6	0.3	51	10.5
MAGIC091	3.2	0.2	1.7	0.5	52.1	12.6	3	0.3	1.5	0.3	51.9	10.9
MAGIC092	2.1	0.4	0.5	0.4	27.7	24.7	1.9	0.2	0.7	0.3	36.2	18.9
MAGIC095	4	0.5	2.3	0.8	58.7	20.8	3.7	0.4	1.8	0.2	49.7	5.5
MAGIC096	3.7	0.6	2	0.8	53.2	23.2	3.2	0.3	1.6	0.3	48.3	8.1
MAGIC097	4.5	0.5	2.6	0.5	59.1	9.7	4.1	0.2	2.4	0.3	57.6	9.3
MAGIC098	3.2	1.1	1.9	0.5	60.9	15.7	3.8	1.3	1.6	0.3	45.3	10.5
MAGIC099	3.3	0.9	1.9	0.5	60.2	25.5	2.2	1.3	1.5	0.9	68	12.3
MAGIC100	2	1.4	1.1	0.1	65.1	28	1.8	1.4	0.9	0.2	60.9	25.9
MAGIC101	3.7	1.9	1.4	0.5	54	39.8	2.2	1.1	1.3	0.5	64.5	14
MAGIC102	1.7	0.6	1	0.3	64.9	29.8	1.4	0.5	0.8	0.2	62.4	25.4
MAGIC104	3.1	1.5	1.7	0.3	61.6	24.9	3.1	1.9	1.6	1.3	58	31.3
MAGIC105	1.8	0.4	1.4	0.4	76.7	17.6	2.7	1.8	0.8	0.4	41.3	26
MAGIC106	2.6	0.1	1.1	0.6	43.5	21.4	2.3	0.3	1	0.3	41.9	13
MAGIC107	2.7	0.2	1.3	0.6	46.2	17.3	2.5	0.3	1.1	0.4	45	14.7
MAGIC109	2.7	1.1	1.7	0.9	66.8	28.8	2.3	1.3	1.1	0.3	52.5	16.8
MAGIC110	2.8	1.3	0.7	0.6	21.2	12	2.3	0.7	1.2	0.3	53.9	23.9
MAGIC111	2.6	0.7	0.9	0.5	33.3	16	3.4	2.2	0.9	0.2	32.1	15.5
MAGIC112	4.5	0.5	2.7	0.5	59.5	10.9	4.1	0.2	2.4	0.3	58.2	10.1
MAGIC113	3	0.2	1.5	0.6	50.4	15.5	2.8	0.4	1.4	0.3	49.1	10.8
MAGIC114	3.5	0.3	2	0.5	57.8	13.6	3.3	0.4	1.7	0.3	51.4	10.2
MAGIC116	3	0.8	1.7	0.6	59.5	27.3	1.9	0.3	1.2	0.3	65	20.3
MAGIC117	2.7	2	1.3	0.7	56.2	24.3	2.4	1	1.6	0.6	71.5	15.6
MAGIC118	3.3	0.8	2.1	0.5	66	26.3	2.3	1.1	1.3	0.2	64	23.7
MAGIC119	4	0.6	2	0.9	50.6	22.4	3.6	1.4	1	0.2	27.7	5
MAGIC122	2.6	0.2	1.2	0.9	46.2	36	2.3	0.4	1.1	0.9	44.5	34.2
MAGIC123	3.3	0.2	1.8	0.5	54.2	12.2	3.1	0.3	1.6	0.3	51.1	10.4
MAGIC124	4.8	0.5	3	0.6	61.8	10.3	4.5	0.3	2.6	0.3	57.4	9.7
MAGIC125	3.7	0.8	1.3	0.4	35.1	12.8	2.9	0.4	1.1	0.3	37.4	11.5
MAGIC126	3.8	0.6	1.8	0.9	49.7	30.7	3	0.4	1.4	0.4	46	7.2
MAGIC127	3.8	1.4	1.5	0.7	48.2	34.6	3.7	1	1.1	0.5	33.7	22.7
MAGIC130	5	1.4	0.9	0.7	17.4	10	3	1.1	0.7	0.3	24.6	11.4
MAGIC131	3.8	0.4	2.3	0.6	59.5	12.7	3.6	0.3	1.9	0.3	52.6	8.7
MAGIC133	4	0.4	2.3	0.6	58.6	11.8	3.7	0.3	2	0.2	55.6	6.6
MAGIC134	3.3	1.7	1.5	0.3	55.7	31.3	3.3	1.4	1	0.4	38.5	29.3
MAGIC135	3.2	0.7	1.5	0.3	48.5	1.3	3.6	0.3	1.3	0.2	35.9	7.4
MAGIC136	5.6	0.7	3.5	0.6	62.6	5.6	5.1	0.4	3.1	0.7	61.8	16.7
MAGIC138	3.6	0.6	2.3	0.7	66.4	28.8	3.3	0.7	2.1	0.4	68.6	22.7
MAGIC140	3.1	0.2	1.6	0.6	51.4	15.6	2.9	0.3	1.5	0.4	51	11.4
MAGIC141	2.6	0.2	1.2	0.6	45.8	19.7	2.4	0.3	1	0.3	44.2	13
MAGIC143	5.1	0.6	3.1	0.7	61	8.7	4.8	0.4	2.7	0.4	56.3	12
MAGIC144	2.8	1	1.5	0.6	58.5	27	3.4	0.6	1.8	0.4	54	17.8
MAGIC146	4	0.8	1.3	0.7	31.8	15.7	3.8	2.3	1.3	0.6	41	14.8
MAGIC147	3.6	0.3	2.1	0.5	57.4	13.4	3.4	0.3	1.7	0.3	51.8	11.6
MAGIC148	4	0.9	1.1	0.6	27.8	15.2	4.1	0.6	1.8	0.5	42.7	11.8
MAGIC149	5.2	0.9	2.7	0.8	53.6	21.8	4.2	0.8	1.9	0.5	44.4	8.4
MAGIC150	3.7	1.7	1.5	1.1	38.4	18.3	3.2	1.2	1.2	0.6	36.3	8.2
MAGIC151	3.8	0.7	2.7	0.8	71.1	16.1	4.6	1.6	1.7	0.5	41.8	25.3
MAGIC152	4.7	1.1	2.5	1	51.4	9.9	4.7	0.9	2.3	0.7	47.1	6.8
MAGIC153	5.1	0.6	2.7	0.5	53.7	14.4	4.3	1.1	1.7	0.4	40.9	19.2
MAGIC154	4.3	0.5	2.6	0.5	59.2	9.9	4	0.3	2.3	0.3	58.1	8.5
MAGIC155	3.3	0.4	2.6	0.3	78.2	12	3	0.4	1.4	0.2	49.3	12.9
MAGIC157	3.6	0.9	2.7	0.5	78.8	17.6	3.5	0.9	2.3	0.8	65.1	16.8
MAGIC158	4.2	1.7	1.9	1.1	43.1	8.3	3.6	1.1	1.6	0.7	42.6	9
MAGIC160	4.3	1.2	3.6	0.9	85.1	10.8	4.5	0.6	1.9	0.4	43.7	13
MAGIC162	2.9	0.7	1.5	1.2	45.9	33.2	3.3	1.1	1.2	0.9	34.8	21.4
MAGIC163	3	0.4	2.3	0.7	74.9	16.4	2.6	0.8	1.7	0.5	66.9	18.7
MAGIC166	2.8	0.2	1.4	0.6	47.7	16.9	2.6	0.3	1.3	0.4	48.4	13.3
MAGIC169	3.7	0.4	2.2	0.5	58.1	12.1	3.5	0.3	1.8	0.3	52	10.3
MAGIC170	2.7	0.2	1.2	0.6	45.1	18.7	2.4	0.4	1.1	0.3	44.9	14.1
MAGIC171	4.5	0.5	2.7	0.6	60.2	11.8	4.2	0.2	2.4	0.3	58	9.5
MAGIC172	3	0.4	1.8	0.5	61.7	19.2	3	0.4	1.5	0.2	49.8	10
MAGIC176	3.9	0.7	2.6	0.7	65.7	10.3	3	1.1	1.6	0.6	51.2	1
MAGIC177	3.5	0.7	3.3	0.8	93.2	3.5	4	1	3.2	0.5	80.3	9.4
MAGIC178	4.4	1.1	3.1	0.4	72.9	19	4	1.4	2.4	0.3	64.7	20.5
MAGIC179	4.6	0.9	3.3	0.7	76	26.4	4.8	1	3.1	0.7	65.4	7.4
MAGIC180	4.4	1.2	2	1.1	43.6	15.9	4.2	1.3	2	0.7	46.6	5.7
MAGIC181	3.6	1	2.1	0.6	59.7	12.7	2.2	0.5	2	0.5	89.9	4.1
MAGIC182	4.1	0.5	2.4	0.6	59.6	10.7	3.8	0.3	2.1	0.2	56	8.6
MAGIC183	4.7	0.7	3.3	0.7	72	19.5	4.4	1.3	2.1	0.6	48.8	13
MAGIC184	5.4	0.7	3.4	0.6	63.1	6.8	5.1	0.4	3	0.6	59.6	15.3
MAGIC185	4	0.1	2.9	0.6	73.3	14.7	3.3	0.4	2.2	0.6	64.5	11.8
MAGIC187	5.1	1.5	3.8	0.5	78.7	21.6	2.5	0.5	2	0.2	82.7	13.7
MAGIC188	3.8	0.2	3.5	0.4	92.5	6.5	2.3	0.1	1.7	0.7	73.8	32.2
MAGIC189	3.8	0.9	1.8	0.7	46.4	11.2	3.1	0.1	1.7	0.2	56.3	8.1
MAGIC190	3.7	1.2	1.3	0.5	41.8	24.3	3.3	0.6	1.9	0.6	60.2	28.8
MAGIC191	3.9	1.3	1.7	1.1	43.1	24.6	4.1	1.5	1.2	1.1	29.8	21.3
MAGIC192	3.7	0.4	2.2	0.5	57.9	12.4	3.5	0.4	1.8	0.3	52.8	10.5
MAGIC193	4.7	0.5	2.9	0.6	61.7	10.5	4.5	0.3	2.6	0.3	57.7	9.6
MAGIC194	2.2	0.4	0.7	0.5	35.8	31.6	2	0.3	0.8	0.4	39.8	26.1
MAGIC195	4.5	0.8	2.3	1.5	52.7	37.1	4	0.9	2.7	0.6	68.7	10.5
MAGIC196	4	0.4	2.4	0.5	59.6	11.1	3.7	0.3	2.1	0.2	56	7.7
MAGIC197	3.8	0.4	2.3	0.5	60.1	12	3.6	0.3	2	0.3	54.4	10.1
MAGIC198	4.8	1.1	2.4	0.8	49.1	6.6	4.2	0.9	1.7	1.1	43.1	28.4
MAGIC199	3.9	1.1	2.9	1.2	74.6	21.4	3.2	0.8	2.3	0.7	73.3	22.7
MAGIC200	4.8	1.7	3	0.7	66.3	20.5	4.2	1.8	2.7	0.6	72.1	24.8
MAGIC201	2.2	0.6	1.9	0.6	88	4.4	2.3	0.6	1.6	0.7	71.9	24.6
MAGIC202	4	0.8	2.5	1.1	65.8	33.8	2.3	0.5	1.9	0.6	82.8	19.1
MAGIC203	2.3	0.2	0.9	0.5	38.7	27.1	2	0.3	0.8	0.5	39.9	27
MAGIC204	4.7	0.5	2.9	0.6	62.1	10.9	4.4	0.3	2.6	0.3	58.3	9.4
MAGIC205	3.4	0.3	1.9	0.5	56.7	13.4	3.2	0.3	1.6	0.3	51	11.2
MAGIC206	3.3	0.9	1.2	0.7	38.7	21.3	2.7	0.8	1	0.2	40.8	14.4
MAGIC207	3	0.5	0.8	0.5	26.2	14.1	3.2	0.8	0.7	0.4	23	12.9
MAGIC208	7	1	4.2	0.7	60.5	8.5	6	0.8	3.7	0.8	64.5	19.7
MAGIC209	6.6	3.4	2.5	0.7	47.4	28.5	2.7	0.3	2.1	0.6	75.7	17.7
MAGIC210	3.8	1	1.8	0.4	46.7	6	2.5	0.6	1.4	0.4	58.6	12
MAGIC211	4.3	0.4	2.6	0.5	59.5	9.6	3.9	0.3	2.2	0.2	56.9	7.4
MAGIC212	2.5	0.4	2.1	0.3	86.2	16.2	2.7	0.2	2	0.7	74.3	22.7
MAGIC214	4	1.3	1.3	0.9	38.9	30.7	2.6	0.2	1.5	0.9	57.6	33
MAGIC216	5.1	1.6	2.4	0.9	47.4	15.7	3.5	1	1.6	0.9	48.7	26.4
MAGIC217	5	0.6	3.1	0.7	60.9	10.2	4.7	0.4	2.6	0.4	56.7	11.6
MAGIC219	3.9	0.4	2.4	0.5	62.9	16.7	2.8	0.2	1.9	0.2	70.6	11.5
MAGIC220	3.6	0.3	2.1	0.6	58.1	14.4	3.4	0.3	1.7	0.3	51.3	10.9
MAGIC222	4.3	0.7	2.3	0.6	54.7	12.4	3	0.6	1.9	0.2	66.2	14.6
MAGIC223	3.6	0.5	1.8	1.1	46.9	24	2.9	0.4	1.6	0.6	55.2	21.9
MAGIC225	3.9	0.5	2.2	1.2	55.5	28.6	3.1	1.1	2.1	0.7	67.1	14.5
MAGIC226	3	0.3	2.4	0.6	77.2	15.5	3.7	0.2	2.2	1.1	59.5	32.6
MAGIC227	4.4	1	2	1	50.4	35.5	2.8	0.9	1.7	0.9	57.8	12.1
MAGIC229	3.7	1.2	3.3	1.4	87.4	15.7	3.1	1.1	1.8	0.9	59.6	25.5
MAGIC230	3.7	1.1	2.3	0.4	64.6	18.7	4.6	1.4	2.4	0.4	54.9	17.3
MAGIC231	4.5	0.7	2.7	2.3	56	44.4	3.1	0.5	2	1.1	63.5	26.3
MAGIC234	3.3	0.5	2.4	1.1	71.6	28.5	2.4	0.8	1.9	0.5	81.6	7.9
MAGIC236	4	1.1	2	1.4	45.9	23.5	3.5	0.8	1.6	0.9	43.9	23.1
MAGIC237	3.3	0.7	2.4	0.3	75.9	17.9	2.9	1.3	1.9	0.6	69.5	16.4
MAGIC238	3.1	0.9	2.3	1.4	71.3	31.4	2.2	0.9	1.9	0.9	86.6	7
MAGIC240	3.5	0.8	1.9	0.9	58.5	37.7	2.2	0.4	1.8	0.6	81.5	19.3
MAGIC242	2.8	0.6	1.5	1.6	47.6	50	2	0.7	1.6	1	74	29.8
MAGIC243	3.3	0.5	1.9	1	61.3	35.4	3.5	0.3	1.4	1.1	41.8	34.4
MAGIC244	4.3	1.3	1.4	0.5	36.8	20	4	0.5	2.2	1.1	55.3	28
MAGIC245	5.2	0.6	3.2	0.6	61.4	7.7	4.8	0.4	2.7	0.4	56.8	11.3
MAGIC247	3.2	1	2.4	0.8	77.1	23.5	3.6	0.9	1.9	0.5	57.9	28.3
MAGIC248	4.4	0.9	3.4	0.6	80	17.1	4.5	1	2.2	0.4	50.2	17.9
MAGIC249	2.9	1.5	2	1.5	63.6	37.6	4.8	0.7	1.9	0.7	41.4	17.4
MAGIC259	3.7	0.7	1.9	1.2	57.4	41.4	3.6	0.6	1.9	0.8	55.4	32.7
MAGIC260	2.3	0.7	1.8	0.7	78.7	15.3	2.5	0.6	1.7	1	65.5	24.7
MAGIC262	4.1	0.7	2.9	0.3	73	16.8	3.6	0.4	2.4	1.2	67	31.4
MAGIC264	3	0.4	2.8	0.4	93.1	5.4	3.7	1.2	2.7	0.3	78.8	24
MAGIC265	2.7	0.4	2.5	0.4	90.6	4.1	3	0.6	2.2	1.1	69.2	23.5
MAGIC266	3.2	0.3	2.3	0.6	69	16.7	3.4	0.4	2	0.8	56.6	19
MAGIC270	4.7	1.4	3.3	0.7	71.9	18.1	3.9	0.4	3.4	0.3	88.7	9.1
MAGIC271	4.7	1	3.8	1	81.3	5.2	2.5	1.3	2.2	1.1	87.2	5.5
MAGIC274	3.2	0.7	2.5	1.3	75.1	24.7	3.6	0.3	2	1.3	56.9	34.8
MAGIC275	3.3	0.2	2.2	0.9	68.1	30	4.1	0.9	1.9	1	52.4	34.5
MAGIC276	4.4	1.4	2.7	2.4	52.3	37.7	3.3	0.4	1.8	1.4	53	40.4
MAGIC278	3.9	2	2.2	1.1	57.8	5.7	3.5	1	2.2	0.1	66.7	19.2
MAGIC279	4	1	2.5	2.4	54	45.9	3.8	0.8	2.1	1	57.6	31.1
MAGIC280	3.8	1.6	2.2	1.7	62.5	35	4	1.1	2.1	1.7	58.1	46.2
MAGIC282	3.8	0.5	2.2	2	54.1	45.2	3	0.4	2.4	0.5	81.2	15.3
MAGIC284	3.6	1.3	1.3	1.3	36.2	33.8	4.1	0.9	1.8	1.3	49	39.8
MAGIC287	3.6	1	1.7	1.3	50.6	36.3	4.3	1.7	1.8	1.5	45.8	36
MAGIC289	3.7	1.2	3.2	1	86.6	10.9	2.3	1.8	1.5	1.4	55.6	31.5
MAGIC290	2.5	1.8	1.3	0.9	51.6	11.5	2.8	0.8	1.4	1.2	42.2	35.8
MAGIC296	3.7	1.1	2.2	0.9	59.3	14.5	3.5	1.7	1.8	1.5	48.4	27.5
MAGIC297	2.7	1	1.7	1.6	51.2	42.5	1.9	1.1	1.6	1.2	77.5	17.6
MAGIC298	2.8	1.5	1.7	1.3	58.9	28.1	4.6	1.7	1.9	1.2	48.2	38.8
MAGIC300	3.5	0.7	2.3	1.7	60.7	38	3	0.6	1.8	0.7	62.2	30.5
MAGIC301	3.6	0.6	1.9	1.1	51.4	23.2	4.2	1	1.6	0.7	40.1	18.1
MAGIC302	5.6	1.2	2.5	1.8	50.3	43.1	3.9	0.8	1.8	1.1	49.8	37.9
MAGIC305	4.3	1.2	2.5	1.7	53.9	29.6	3.4	0.9	1.7	1.1	49.8	29.2
MAGIC311	3.6	0.9	2.5	1.4	66.1	28.3	5.4	1.6	2.5	0.7	50.2	25.1
MAGIC336	4.6	1.5	3.8	1.8	79.1	13.1	4.2	0.6	3.4	0.7	80.7	5.1
MAGIC343	3.8	0.3	3.1	0.6	81.5	11.5	2.6	0.7	2.3	0.5	88.5	5.5

## Sheet: TableS3
Table S3. List of the MAGIC lines evaluated for salt tolerance along with their 8 founders (top 8 genotypes on the list), total fresh above-ground biomass under no-salt treatment, total fresh above-ground biomass under salt treatment, relative tolerance index (RTI) for total fresh above-ground biomass, plant height under no-salt treatment, plant height under salt treatment, and relative tolerance…
Plant_ID	NonStressBiomass	Sd	Stress_Biomass	Sd	RTI_Biomass	Sd	NonStressHeight	Sd	StressHeight	Sd	RTI_Height	Sd
CB27	6.3	0.2	3.2	0.5	25.8	30.1	20.6	4.8	13.6	2.3	66.8	4.7
IT00K_1263	5.3	1.3	2.9	0.8	26.7	30.7	19.8	5.2	13.9	3.2	71.2	5.6
IT82E_18	5.1	0.9	2	1	14	16.8	17.7	4.3	13.2	2.7	75.1	4.3
IT84S_2049	3.8	0.6	2.3	0.8	23	26	20.1	4.9	14	1.8	71.5	8.5
IT84S_2246	4.4	0.4	1.4	0.3	15.6	17.7	21.8	4.3	13	3.1	59.2	3.9
IT89KD_288	5.4	1.1	3.2	0.3	33.1	38	22.6	4.9	16.3	4	71.7	3
IT93K_503_1	6.7	1.2	3.6	2.4	16.5	19.7	18.8	3.7	15.1	3.8	79.8	5.1
Suvita_2	3.2	1.5	1.9	0.4	41.3	47.1	19.2	5.2	13.6	4.5	70.1	4.8
MAGIC001	9	1.7	4.1	1.7	14.7	16.3	22	2.1	14.9	1	68.2	8.6
MAGIC002	7.7	0.6	4.1	0.6	23	26.1	26.7	2.4	21	1.6	79.6	11.8
MAGIC003	6.9	1.1	3.7	0.7	26.7	30.6	28.5	1.9	23.1	4.1	81.1	12.7
MAGIC004	7.1	1.4	4.3	0.7	37.6	42.8	31.3	1	24.2	1	77.6	4
MAGIC005	8	1.9	3.6	0.4	28.9	33.2	33.1	2	24.9	2.3	75.4	4
MAGIC006	7.7	0.2	4.6	0.7	31.5	36.2	25.6	0.4	21.5	1.7	84.2	7.6
MAGIC008	5.7	0.7	3.5	0.3	28.9	32.8	27.7	1.2	20.3	2.1	73.5	9.3
MAGIC009	8	1.4	3.7	0.7	19.7	22.1	30.2	2.7	20.8	3	69.6	14.6
MAGIC010	4.5	0.5	2.5	1.1	34.6	39.5	32.9	9.4	22.6	4.3	70.2	7.4
MAGIC011	5.2	0.5	2.4	0.8	28.6	32.7	23.4	3	16.9	2.9	71.8	4.5
MAGIC012	7	0.8	4.8	0.8	35.6	40.3	29.1	0.8	23.4	1.9	80.5	7.3
MAGIC013	5.7	0.5	2.8	0.8	29.9	34	24.3	2.9	17.6	2.9	72.3	4.8
MAGIC015	5.8	1.1	3.6	0.3	29.6	33.4	30.4	2.5	24.3	1.2	80.2	5.2
MAGIC016	6.6	1	3.7	0.6	29.4	34.8	29.5	2.4	20.2	4.6	67.7	10.4
MAGIC017	6.5	0.5	3.4	0.8	31.5	35.9	25.8	3.1	18.9	3.3	72.9	5
MAGIC018	5.6	1.4	2.2	1.9	27.8	32.6	22.5	3.4	15.4	3.1	68.2	5.1
MAGIC019	6.3	0.6	3.2	0.4	27.9	31.8	26.7	2.4	19.2	3.5	71.2	7.1
MAGIC020	6.1	0.4	3.2	0.8	31	35.3	25.1	3.1	18.3	3	72.4	4.3
MAGIC021	8.5	0.6	5	0.8	33.3	37.9	29.5	3	21.7	3.6	73.1	5.3
MAGIC022	7.3	0.7	4.1	0.9	33.1	37.7	27.5	2.9	20.2	3.4	73.3	4.9
MAGIC023	7.7	0.7	4.4	0.8	33.2	37.8	28	3	20.7	3.4	73.4	4.7
MAGIC024	7.1	1.4	3.1	1.2	31.8	38.4	27.8	2.2	18	0.2	65.2	5.3
MAGIC025	5.8	0.5	2.5	0.8	25.7	30	28.6	1.4	20.9	1.5	73	4
MAGIC027	11.1	0.7	7.1	1.2	36.2	41.2	34.4	2.3	25.7	4.7	74.3	8.8
MAGIC028	8.2	0.7	4.7	0.8	33	37.5	29	3	21.3	3.6	73.2	5.4
MAGIC029	5.5	0.5	2.7	0.9	29.9	34.1	24	2.8	17.4	2.8	72.3	4.9
MAGIC030	6.8	1.2	3.2	1	26	29.7	30.6	3.7	17.9	1.1	58.8	5.1
MAGIC031	7.5	0.7	4.3	0.8	33.1	37.7	27.8	2.9	20.5	3.4	73.6	4.9
MAGIC032	9.5	2.5	4.3	1.3	23.8	27	27.7	3.2	17.2	1.5	62.7	9
MAGIC033	8.7	0.5	4.6	1.1	31.9	36.3	28.8	4.4	18.9	1.8	66.2	4.7
MAGIC034	8.1	1.5	3.9	1	21	24.6	30.9	4.6	19.6	1.7	64	5.3
MAGIC035	4.7	0.3	1.9	0.9	28.5	32.7	21.8	2.6	15.9	2.7	72.5	5.4
MAGIC036	4.9	0.4	2.2	0.8	27.8	31.8	22.8	2.8	16.3	2.7	71.3	5.1
MAGIC037	8.7	2.6	5.8	1.7	34	38.7	27.3	1.9	20.5	2.6	75.3	9.2
MAGIC038	7.4	1.8	4.8	0.7	30.9	35.2	27	0.8	21.1	2.4	78	6.8
MAGIC039	7.1	3.4	3.9	1.5	27.2	31.5	29.4	2.4	21.9	0.8	75	8.5
MAGIC040	6.7	1.5	4.4	1.2	34	38.7	27.5	1.1	21.9	3.9	79.9	16.8
MAGIC041	4.5	0.1	1.8	0.9	28.8	33	21.6	2.7	15.4	2.4	71.3	4.7
MAGIC042	8.8	0.7	5.2	0.9	34.8	39.5	30	3	22	3.7	73	5.1
MAGIC043	6.2	2.2	4	1.2	31.1	39.6	28.6	2.2	21.2	4.4	73.8	11.1
MAGIC044	7.8	0.6	4.8	1	34.8	39.7	28.6	3.2	22.4	2.4	78.3	1.6
MAGIC045	8	1.7	3.9	1.6	39.3	45.1	27.8	1.3	18.7	3.6	66.9	10
MAGIC046	9.4	2.3	3	2.1	32.5	37.5	27.8	1	20	2.4	71.7	6.2
MAGIC047	9.7	1.9	4	2.9	40.3	46.3	23.8	1.7	17.3	2	73.4	13.5
MAGIC048	4	0.5	1.4	0.8	28.9	33.2	20	3.2	13	3.5	64.2	10.6
MAGIC049	8.9	0.6	5.4	0.9	35.3	40.2	30.2	3	22.1	3.7	72.9	5.1
MAGIC050	10.1	2.3	5.3	1.7	38	43.5	24.2	1.8	16.8	2.3	69.1	5.1
MAGIC051	8.1	0.7	4.6	0.8	32.3	36.8	28.9	3	21.1	3.5	72.9	5.1
MAGIC052	9.7	3.1	3.1	1.6	31.2	35.9	24.3	2.2	16.1	1	66.4	4.8
MAGIC053	5.2	1.8	3.6	1.9	39.1	44.5	27.2	2.9	22.4	1.6	83.1	10.8
MAGIC054	9.6	0.7	5.6	1	34.1	38.8	31.1	2.9	22.5	3.8	72.1	5.6
MAGIC055	7.1	0.9	4.6	0.9	36.3	41.6	30.3	2.3	22.6	4.4	75.7	20.3
MAGIC057	5.8	0.6	3	0.8	30.4	34.6	24.6	2.9	17.9	2.9	72.3	4.9
MAGIC058	8.4	1.9	3.4	2	28.5	33	31.7	2.4	24.3	1.7	77	5.7
MAGIC059	9.7	1.3	4.6	0.3	25.2	28.6	31.4	3.2	22	4.9	69.7	10.4
MAGIC060	7.2	1.6	4.7	0.2	30.4	35.1	32.1	1.8	24.7	4	77.3	15.6
MAGIC061	7.4	1.2	4.6	0.6	31	35.1	31.2	0.8	22.2	3.7	71.3	13.2
MAGIC062	7.3	1.1	4.1	1.2	36	41.8	28.8	2	23.6	5.3	81.5	13.7
MAGIC064	8.6	1.7	5	0.5	23.8	26.8	31.2	3.5	26.3	5.9	83.4	9.7
MAGIC065	6.1	0.6	3.8	0.1	34.5	39.2	29.9	2.2	24.5	4.8	81.5	11.2
MAGIC066	7.1	1.2	3.7	2.5	36.9	42.3	27.3	0.6	19.2	2.2	70.4	9.6
MAGIC068	5.3	0.5	2.4	0.8	28.1	32.1	23.6	2.9	17	3	71.8	6
MAGIC069	6.8	1.9	3.3	0.7	23.1	27	27.7	1.1	23	1.2	83.3	6.8
MAGIC070	9.4	2.6	4.7	1.4	27.6	35.7	29.4	2.5	22.6	2.6	76.7	2.8
MAGIC072	7.5	1.6	3.2	0.8	23	26.3	30.1	2.3	17.6	1.7	58.4	1.4
MAGIC073	12.1	3.5	1.8	1.2	15.1	17.9	32.4	1.4	23.6	1.2	72.9	1.5
MAGIC074	7.5	1	3	1.2	25	29.2	31.5	1.5	17.2	0.6	54.6	2.2
MAGIC075	7.3	1.1	2.1	1.4	22.5	25.8	27.7	2	18.4	0.2	66.5	4.8
MAGIC076	6.9	0.7	3.6	0.5	29	33	27.9	1.9	21	2.2	75.1	2.7
MAGIC077	5.9	1.5	4.2	2.2	42.5	48.5	23.9	2.8	20.3	0.4	85.8	10.6
MAGIC078	5.9	2.4	3.2	2.1	31	36.2	27.1	3.2	18.6	1.2	69.4	9.6
MAGIC079	8	1.4	4.5	0.6	32.7	37.3	28.7	4.7	22.2	3.7	77.2	2.8
MAGIC080	8.4	0.6	4.9	0.8	33.7	38.3	29.4	3.1	21.5	3.7	72.9	5.2
MAGIC081	5.4	0.5	2.5	0.8	28.3	32.3	23.8	2.8	17.1	2.9	71.8	5.5
MAGIC082	5.7	1.4	3.7	2.6	43	49.7	26.4	2.2	19.3	2	73.1	3.3
MAGIC083	7.4	0.7	3.4	0.9	21.2	24.8	23.8	5.8	18.2	1	79.8	18.3
MAGIC084	5.9	0.5	3	0.8	30.5	34.8	24.9	3	18	2.9	71.9	4.8
MAGIC085	6.2	0.4	3.3	0.8	31.6	36	25.3	3.2	18.6	3.1	73.2	4.6
MAGIC086	5.5	0.8	3.3	0.5	23.8	26.6	25.7	3.4	16.7	0.5	65.6	6.9
MAGIC087	8	0.7	4.6	0.7	32.2	36.6	28.6	3.1	21	3.4	73.2	4.3
MAGIC088	6.9	0.6	3.8	0.9	33.1	37.7	26.7	2.9	19.5	3.3	72.6	4.7
MAGIC089	7.2	1.5	2.4	1.1	24.6	29.7	28	1.1	18.3	0.6	65.5	3.9
MAGIC090	6.5	0.6	3.5	0.8	31.5	35.9	26	3.1	19.1	3.2	73	4.3
MAGIC091	6.1	0.4	3.2	0.8	31.2	35.5	25.2	3.2	18.4	3	72.9	4.6
MAGIC092	4	0.5	1.2	0.7	23.9	27.9	19.3	3.3	12.4	3.2	63.6	9.1
MAGIC095	7.7	0.8	4.2	1	30	36.1	27.4	4.3	21.2	3.1	77.5	2.1
MAGIC096	7	0.7	3.5	1.1	28.5	35.2	26.9	2.2	21.7	0.6	81	5.3
MAGIC097	8.6	0.6	5	0.8	33.3	37.9	29.7	3	21.7	3.6	72.9	5.1
MAGIC098	7	2.3	3.5	0.7	22.1	24.8	26.1	1.9	18.3	0.9	70	2.7
MAGIC099	5.5	2.1	3.3	1.2	39	44.6	23.6	4.4	18.3	2.7	78	3.9
MAGIC100	3.8	2.8	1.9	0.3	40.1	46.7	22.9	5.2	16.6	0.6	75.3	16.3
MAGIC101	5.9	3	2.8	0.4	41.9	48.1	24.2	5.9	19.8	1.8	84.2	13.7
MAGIC102	3.1	1	1.8	0.3	32.9	44.7	24.5	4.5	20.7	3.6	85.2	7.9
MAGIC104	6.2	3.4	3.2	1.6	39.5	45.6	26.3	6.8	20.8	1.3	82.1	17.1
MAGIC105	4.5	2.1	2.2	0.7	35.2	40.6	26.2	7.5	17.5	2.4	69.2	11.4
MAGIC106	4.8	0.4	2.1	0.8	27.9	31.9	22.5	2.9	16.1	2.7	71.4	4.1
MAGIC107	5.1	0.5	2.4	0.9	28.9	33	23.2	2.9	16.7	2.8	72	5.1
MAGIC109	5	2.1	2.7	0.8	40.9	46.8	18.8	5.2	13.7	2.5	74.7	9
MAGIC110	5.1	1.9	1.9	0.7	20.4	25.8	24.1	5.4	18.7	2.8	78.8	8.7
MAGIC111	6	2.9	1.7	0.6	17.5	20.9	24.3	7.6	17.5	1.9	76.4	18.4
MAGIC112	8.6	0.6	5.1	0.9	34	38.7	29.7	2.9	21.8	3.7	73.1	5.4
MAGIC113	5.8	0.5	2.9	0.8	30.4	34.7	24.4	2.8	17.8	2.9	72.4	5.3
MAGIC114	6.8	0.6	3.7	0.9	32.6	37.1	26.5	2.9	19.4	3.3	73	4.7
MAGIC116	4.9	1	2.9	1	41.1	47.4	22.9	6.1	17	0.8	78.2	19.9
MAGIC117	5.1	3	2.9	1.2	39.2	44.7	22.9	2.6	19.9	1.7	87.3	5.8
MAGIC118	5.6	2	3.3	0.5	43.6	49.9	22	9.2	15.7	2.8	77.6	19.7
MAGIC119	7.6	1.9	3	1	24.8	28.2	29.3	6.7	18.3	3.5	62.7	3
MAGIC122	4.9	0.6	2.3	1.8	36.4	44.2	22.1	1.7	15.5	1.4	70.4	4.1
MAGIC123	6.3	0.5	3.3	0.8	31.3	35.7	25.4	3.1	18.7	3.1	73.2	4.5
MAGIC124	9.3	0.6	5.6	0.9	34.1	38.8	30.8	2.9	22.5	3.7	72.6	5.2
MAGIC125	6.6	1	2.4	0.6	22.3	26.1	26.9	6.2	17.6	2.7	66.2	5.4
MAGIC126	6.8	0.5	3.2	1.1	30.4	36.4	26.6	4.8	19.2	2	72.9	6.3
MAGIC127	7.5	2.4	2.6	1.2	32.6	37.6	28	2.1	19.8	3	70.4	6.5
MAGIC130	8	2.5	1.6	0.9	9.6	12.2	24	4.1	15	1.4	63.2	5.2
MAGIC131	7.4	0.7	4.1	0.8	32.9	37.4	27.5	2.9	20.3	3.3	73.6	4.8
MAGIC133	7.6	0.7	4.4	0.8	32.8	37.3	28	3	20.6	3.4	73.4	4.6
MAGIC134	6.6	3	2.5	0.3	12.6	13.7	24.3	1.2	15.3	2.3	63.1	11.2
MAGIC135	6.7	0.8	2.8	0.6	19.1	21.6	27.9	1.9	21.3	1.8	76.2	2.1
MAGIC136	10.8	0.8	6.7	1.2	35.2	40.1	33.1	2.9	24.7	4.4	74.1	6.8
MAGIC138	6.9	1.3	4.4	0.8	23.9	26.6	23.5	1.5	20.4	3.7	86.5	10.6
MAGIC140	6	0.5	3.1	0.9	31.5	35.9	25	3.1	18	3	71.9	5.1
MAGIC141	5	0.5	2.3	0.8	28.3	32.3	22.9	2.8	16.5	2.8	71.9	4.7
MAGIC143	9.9	0.8	5.8	1	33.8	38.5	31.6	2.9	22.8	3.8	71.9	5.6
MAGIC144	6.2	1.4	3.3	0.7	26	32.7	23.9	1.3	17.3	1.1	72.4	5.6
MAGIC146	7.8	2.7	2.6	0.9	13.8	15.6	28.4	4	19.1	2.1	67.3	4
MAGIC147	7	0.6	3.8	0.9	32.8	37.4	26.8	2.9	19.6	3.4	72.8	4.9
MAGIC148	8.2	1.4	2.9	1	12.4	13.8	27.7	2.5	21	2.8	75.6	4.6
MAGIC149	9.3	0.5	4.5	1.3	28.6	33.6	28.3	3.5	18.7	5	65.4	10.5
MAGIC150	6.9	2.9	2.7	1.6	23	26.7	24.6	0.8	18.3	0.7	74.2	4.7
MAGIC151	8.3	1.1	4.3	1.2	34.6	41	27.3	2	21.9	3.2	80.2	8
MAGIC152	9.4	2	4.7	1.6	22.1	24.9	29.7	7.6	21	8.9	68.4	12.7
MAGIC153	9.4	1.5	4.3	0.9	29.4	35.1	26.4	5.7	15	3.2	56.7	2.4
MAGIC154	8.3	0.7	4.9	0.8	33.5	38.1	29.3	3.1	21.5	3.6	73	5.3
MAGIC155	6.3	0.4	4	0.5	31.7	36.3	22	3.1	15.4	0.5	71.2	9.1
MAGIC157	7.1	1.4	5	1.2	30	33.9	25.6	1.1	20.4	2.3	79.7	6.3
MAGIC158	7.8	2.7	3.5	1.7	24.7	28.2	25.9	1.4	20.2	0.5	78.1	4.3
MAGIC160	8.8	1.6	5.5	1.1	31.6	36.3	29.7	2.3	19.4	3.2	65.4	9.8
MAGIC162	6.2	1.8	2.6	2.1	29.6	34.2	27.2	2.4	18.8	2	69.2	5.4
MAGIC163	5.5	1.1	3.9	1	37.1	42.1	27.1	3.8	18.7	1.5	69.3	4.2
MAGIC166	5.4	0.5	2.6	0.9	30.3	34.5	24	2.8	17.2	2.9	71.7	6
MAGIC169	7.3	0.7	4	0.9	32.6	37.2	27.4	2.8	20.1	3.3	73.1	4.6
MAGIC170	5.1	0.5	2.3	0.9	28.4	32.4	23	2.9	16.7	2.9	72.2	4.7
MAGIC171	8.7	0.6	5.1	0.9	34.2	38.9	29.8	2.9	21.9	3.6	73.1	5.4
MAGIC172	5.9	0.7	3.3	0.7	33.9	38.8	23.3	5.9	17.7	4.5	76	2.4
MAGIC176	6.9	1.8	4.1	1.3	31.5	35.8	27.3	1.6	18.6	3	68.8	14.2
MAGIC177	7.6	1.7	6.5	1.2	44.7	50.7	27.5	6.1	22.5	4.4	82.4	4.1
MAGIC178	8.4	2.4	5.5	0.7	43.1	49.4	28.5	7.7	21.1	7.8	72.7	7.9
MAGIC179	9.3	1.2	6.4	1.4	30.2	35.7	28.6	3.5	19.6	1.2	69	4.8
MAGIC180	8.6	2.4	4	1.8	18.9	21.5	28.9	6.6	21.7	6.7	74	6.5
MAGIC181	5.9	1.6	4.1	0.9	36.4	41.7	21.7	6.3	14.9	2.2	71.1	10.7
MAGIC182	7.8	0.7	4.5	0.8	33.3	37.8	28.3	3.1	20.9	3.5	73.3	4.4
MAGIC183	9.1	1.7	5.4	0.7	35.2	42	28.8	6.7	20.8	7.4	70.5	10
MAGIC184	10.5	0.8	6.4	1.1	35.1	40	32.9	2.9	24.5	4.3	74.1	6.4
MAGIC185	7.3	0.5	5.1	1.2	36.7	42	25.4	1.7	20.3	1.8	79.6	4.7
MAGIC187	7.5	2	5.8	0.7	47	53.6	25.1	2.4	20.3	3	80.6	6.1
MAGIC188	6.1	0.3	5.2	1.1	47.9	54.4	22.5	3.9	16.4	2.5	73.3	6.1
MAGIC189	6.9	1	3.5	0.7	26.9	30.5	30	6.7	22.6	4.8	75.4	1.5
MAGIC190	7	1.6	3.2	1	35.4	41.9	28.2	5.4	20	2.7	71.7	6
MAGIC191	8	2.2	3	2.2	26.5	31.2	26.9	1.6	17.5	1.1	65	2
MAGIC192	7.2	0.7	4	0.9	32.7	37.3	27.3	2.7	20	3.4	72.8	5.2
MAGIC193	9.2	0.6	5.5	0.9	34.3	39	30.6	3	22.3	3.6	72.7	4.7
MAGIC194	4.2	0.3	1.5	0.9	28.9	33.2	20.2	3.1	14	2.8	69.2	7.9
MAGIC195	8.5	1.7	5	1.4	37.5	43.9	31.2	9	24.1	7.7	76.7	2.9
MAGIC196	7.7	0.7	4.5	0.8	33.2	37.8	28	3	20.8	3.5	73.8	4.8
MAGIC197	7.4	0.7	4.2	0.9	33.6	38.2	27.6	2.8	20.5	3.4	73.9	5.1
MAGIC198	8.9	1.8	4.1	1.7	30.1	34.4	27.6	4.3	20.2	4.7	72.9	8.2
MAGIC199	7.1	1.8	5.2	1.8	46.5	53.1	22.3	4.9	20.2	5.7	89.5	6.3
MAGIC200	9	3.5	5.7	1.2	42.1	48.6	28.4	9.9	20.8	10.9	69.5	14.1
MAGIC201	4.4	1.1	3.5	1.3	45.5	51.9	26.6	1.6	21.4	4.5	79.9	12.4
MAGIC202	6.3	0.6	4.4	1.6	46.2	52.8	23.7	2.3	18.3	4.2	76.6	12.4
MAGIC203	4.3	0.2	1.6	1	29.7	34.2	21.4	2.8	15.1	2.4	70.6	4.7
MAGIC204	9.1	0.7	5.5	0.9	34.6	39.4	30.3	3	22.3	3.7	73.2	5
MAGIC205	6.6	0.5	3.6	0.9	32.4	36.9	26.1	3	19.1	3.2	72.9	4.3
MAGIC206	5.9	1.6	2.2	0.8	25.9	29.6	23.8	5.5	14.1	5.5	57.5	11.1
MAGIC207	6.2	1.3	1.5	0.9	17.5	20.3	22.6	3.4	13.7	2.3	60.7	4.6
MAGIC208	12.9	1.3	7.9	1.5	36.6	41.6	35.7	2.7	27.1	4.8	75.6	8.1
MAGIC209	9.3	3.1	4.6	1.2	39.9	45.7	26.2	5.6	19.4	7.4	72	13.7
MAGIC210	6.2	1.7	3.2	0.8	27.9	32.2	24.4	6.5	18.5	4.8	75.9	0.7
MAGIC211	8.2	0.6	4.8	0.8	33.1	37.6	29	3	21.4	3.6	73.5	5.4
MAGIC212	5.1	0.5	4.1	1	40.8	47.2	28.7	4.6	22.6	5.7	78.2	11.2
MAGIC214	6.6	1.2	2.8	1.8	36.8	42.4	31.7	6.9	24.5	6.7	76.4	4.6
MAGIC216	8.7	2.5	4	1.7	31.9	36.5	26.1	4.6	20.4	6.7	76.7	13.6
MAGIC217	9.7	0.7	5.7	1.1	34.2	39	31.4	2.8	22.7	3.8	71.9	5.8
MAGIC219	6.7	0.5	4.4	0.7	37.8	43	27.1	8.3	19.7	7.8	71.2	10
MAGIC220	7	0.6	3.8	0.9	32.9	37.6	26.9	2.8	19.7	3.4	72.7	5.2
MAGIC222	7.3	1.3	4.3	0.7	34.7	39.9	28.9	7.1	20	5.7	69.2	8.1
MAGIC223	6.5	0.8	3.3	1.6	34.6	39.7	25.4	4	21	4.7	82	7.4
MAGIC225	7.1	1.6	4.3	1.8	35.9	43.8	28.3	1.7	21.4	3.8	75.1	9.2
MAGIC226	6.7	0.2	4.5	1.7	44	50.4	24.2	5.3	17.3	3.9	71.6	3.2
MAGIC227	7.2	0.6	3.7	1.9	36.1	41.7	29.5	2.6	18.7	1.8	63.4	1.9
MAGIC229	6.8	2.1	5.1	2.2	42	48.9	28.6	5	21.5	4.9	74.9	8.5
MAGIC230	8.3	1	4.7	0.7	28.7	33.2	28.8	5.3	19.4	5.9	66.4	8.8
MAGIC231	7.6	1.2	4.7	3.4	45.5	52.3	26.7	4.8	19.5	4.1	73	6.5
MAGIC234	5.7	0.9	4.3	1.6	43.6	49.7	30.6	6	19.8	3.5	64.8	3.7
MAGIC236	7.5	1.6	3.6	2.3	32.2	37.3	29.5	2.3	22.5	3	76	4.2
MAGIC237	6.2	2	4.3	0.7	32.1	36.4	30.9	4.2	23.1	4.7	74.4	7.6
MAGIC238	5.2	1.7	4.2	2.3	46.2	52.7	27.5	4	22.7	5.5	81.7	10.2
MAGIC240	5.7	0.7	3.7	1.5	45.9	52.5	26	5.1	19.5	2.6	75.9	7
MAGIC242	4.8	1.1	3.1	2.6	46.6	53.6	27.6	2.7	23.5	5.2	84.4	12.8
MAGIC243	6.8	0.7	3.3	2.1	40.4	46.5	30.2	5.2	25.1	5.7	82.8	8.8
MAGIC244	8.3	1.5	3.6	1.5	33.7	38.6	27.7	3.5	20.1	3.5	72.3	5.5
MAGIC245	10	0.7	5.9	1	33.7	38.3	31.9	3.1	23.2	4.1	72.3	6
MAGIC247	6.7	1.6	4.3	1.3	45.2	51.7	24.9	3.1	18.6	4.8	74.5	13.5
MAGIC248	8.9	1.6	5.6	1	40.1	45.8	28.1	3.8	23	5.5	81.1	8.7
MAGIC249	7.7	1.4	3.8	2.1	31.5	36.5	28.6	2.1	24	6.8	82.8	18.2
MAGIC259	7.3	1.3	3.8	2	13.2	15.4	26.8	1.8	21.5	4.3	79.9	11.1
MAGIC260	4.7	1.3	3.5	1.7	30.6	36.1	29.7	2.6	24.9	4.5	83.2	8.7
MAGIC262	7.6	0.9	5.3	1.3	26.5	29.6	26.6	4.7	21.8	6.9	80.3	11.9
MAGIC264	6.7	1.2	5.5	0.5	45.7	51.8	22.9	2.2	14.4	2.7	62.3	7.7
MAGIC265	5.7	0.9	4.7	1.4	35.7	40.6	25.9	3.5	19.9	5.7	75.7	13.2
MAGIC266	6.7	0.5	4.2	1.3	38.1	43.6	31.7	6.8	22.7	5.4	71.2	3.6
MAGIC270	8.6	1.7	6.7	0.8	43	49.2	31	5.7	21.4	4.7	68.8	3.2
MAGIC271	7.2	0.5	6	0.7	41.6	47.1	31.1	3.2	24.7	5.3	78.7	10.5
MAGIC274	6.8	0.8	4.6	2.5	45.5	52.1	31.8	4.4	24.9	6.7	77.5	11.6
MAGIC275	7.3	1.1	4.1	1.8	44	50.4	29.5	5.5	20.4	4.4	68.9	2.5
MAGIC276	7.7	1.5	4.4	3.7	43	49.4	26	6	20	3.8	77.7	3.7
MAGIC278	7.4	2.9	4.4	1.2	27.9	31.6	23.8	4.3	15.7	5.2	64.7	10.4
MAGIC279	7.8	1.3	4.5	3.3	44.5	51.1	30.7	7.1	19	2.4	63.1	7.6
MAGIC280	7.8	2.4	4.3	3.4	43.8	50.4	29.3	2.4	25.6	4.7	86.9	9.1
MAGIC282	6.8	0.7	4.6	2.5	46.8	53.6	28.5	2.6	21.5	4.6	74.7	10.1
MAGIC284	7.6	2	3.1	2.6	36.8	42.8	29.3	2.7	23.8	4.2	80.8	9.7
MAGIC287	7.9	2.6	3.5	2.8	38.8	44.6	29	1.8	19	3.8	65.1	9.2
MAGIC289	6	3	4.7	2.4	41.6	48.4	23.7	5.1	14.7	2.9	62.2	3.8
MAGIC290	5.3	2.5	2.7	2.1	32	37.5	26.7	0.4	16.1	2.6	60.2	9.2
MAGIC296	7.2	2.7	4	2.2	31.7	36.2	25.1	2.8	19.4	2.5	77.9	14.9
MAGIC297	4.6	2.1	3.3	2.8	44.6	51.4	27.6	2.6	17.3	1.8	62.5	1.3
MAGIC298	7.5	1.1	3.6	2.5	39.5	46.1	27.7	1.9	18.5	1.1	66.7	3.9
MAGIC300	6.5	0.4	4.1	2.3	46	52.7	24.4	2.6	18.9	4.5	76.4	10.8
MAGIC301	7.8	1.6	3.5	1.3	28.1	32.1	29.1	4.3	19.8	4.4	67.5	5.4
MAGIC302	9.5	1.8	4.2	2.9	42.4	49.5	25.9	5.3	17.4	2.1	68.3	7.6
MAGIC305	7.7	2.1	4.2	2.6	37.4	44.1	27.7	4.1	21.6	1.4	78.6	7
MAGIC311	9	1.1	5	2	39.9	46.4	29.5	2.5	20.6	2.5	69.9	8
MAGIC336	8.8	1.1	7.2	1.4	43.6	49.6	27.3	1.6	20.8	3.3	76	11.7
MAGIC343	6.4	0.9	5.4	1.1	44.2	50.1	28	2.1	20.4	2.2	72.9	4.2
